# Supplementary material for: A Physiological and Molecular Docking Insight on Quercetin Mediated Salinity Stress Tolerance in Chinese Flowering Cabbage and Increase in Glucosinolate Contents
Source: Plants (Basel). 2024 Jun 19;13(12):1698. doi: 10.3390/plants13121698 (PMC11207431; doi:10.3390/plants13121698)
Supplement: Supplementary file 1 [file plants-13-01698-s001.zip]

Archive with 1 entries (1 files):
- plants-3036875-supplementary.pdf
